# Supplementary material for: Novel PDI-NH/PDI-COOH Supramolecular Junction for Enhanced Visible-Light Photocatalytic Phenol Degradation
Source: Molecules. 2024 Sep 4;29(17):4196. doi: 10.3390/molecules29174196 (PMC11397078; doi:10.3390/molecules29174196)
Supplement: Supplementary file 1 [file molecules-29-04196-s001.zip]

Archive with 1 entries (1 files):
- molecules-3172422-supplementary.pdf
